# Supplementary material for: Cytokinin N-glucosides: Occurrence, Metabolism and Biological Activities in Plants
Source: Biomolecules. 2020 Dec 28;11(1):24. doi: 10.3390/biom11010024 (PMC7824008; doi:10.3390/biom11010024)
Supplement: Supplementary file 1 [file biomolecules-11-00024-s001.zip]

Archive with 3 entries (2 files):
- biomolecules-1036530-supplementary-1/
- biomolecules-1036530-supplementary-1/Supplementary tables_21_12_2020.xlsx
- biomolecules-1036530-supplementary-1/Supporting figures 1-4.docx
