# Supplementary material for: Cytokinin N-glucosides: Occurrence, Metabolism and Biological Activities in Plants
Source: Biomolecules. 2020 Dec 28;11(1):24. doi: 10.3390/biom11010024 (PMC7824008; doi:10.3390/biom11010024)
Supplement: Supplementary file 1 [file biomolecules-11-00024-s001.zip › biomolecules-1036530-supplementary-1/Supplementary tables_21_12_2020.xlsx]

## Sheet: Supplementary Table 1
Table S1: Complete list of plant species selected for the screen and concentrations of individual cytokinin (CK) N-glucosides, total CK O-glucosides and total CKs (in pmol.g-1 FW).
tZ = trans-zeatin; DHZ = dihydrozeatin; iP = N6-(Δ2-isopentenyl)adenine; cZ = cis-zeatin; -7G = N7-glucoside; -9G = N9-glucoside. Data are presented as mean ± standard error (SE) of two independent measurements.
			tZ7G	DHZ7G	iP7G	tZ9G	cZ9G	DHZ9G	iP9G	Total CKs	Total CK O-glucosides
LYCOPHYTES	Horsetails
	Equisetales, Equisetaceae	Equisetum arvense	<LOD	<LOD	<LOD	<LOD	<LOD	<LOD	0.13 ± 0.05	19.2199	5.05332
	Ferns
	Cyatheales, Cyatheaceae	Alsophila cooperi	<LOD	<LOD	0.32 ± 0.05	<LOD	<LOD	<LOD	0.14 ± 0.00	78.7962	71.6945
	Cyatheales, Diksoniaceae	Dicksonia antarctica	<LOD	<LOD	<LOD	<LOD	<LOD	0.06 ± 0.00	0.05 ± 0.01	158.384	130.361
	Polypodiales, Aspleniaceae	Ceterach officinarum	<LOD	<LOD	<LOD	<LOD	<LOD	<LOD	0.25 ± 0.01	15.4839	6.39982
	Polypodiales, Blechnaceae	Blechnum spicant	<LOD	<LOD	<LOD	<LOD	<LOD	<LOD	0.05 ± 0.00	133.814	112.618
	Polypodiales, Dennsatedtiaceae	Pteridium aquilinum	<LOD	<LOD	<LOD	<LOD	<LOD	<LOD	0.01 ± 0.01	120.265	75.1714
	Polypodiales, Thelypteridaceae	Phegopteris connectilis	<LOD	<LOD	<LOD	<LOD	<LOD	<LOD	0.06 ± 0.01	47.7545	18.2551
	Polypodiales, Woodsiaceae	Athyrium filix-femina	<LOD	<LOD	<LOD	<LOD	<LOD	<LOD	0.01 ± 0.00	85.1297	16.5906
	Salviniales, Marsileaceae	Regnellidium diphyllum	<LOD	<LOD	<LOD	<LOD	<LOD	<LOD	0.01 ± 0.01	10.7847	9.77153
GYMNOSPERMS	Ginkgo and Palmferns
	Cycadales, Zamiaceae	Zamia furfuracea	0.35 ± 0.25	<LOD	<LOD	<LOD	<LOD	<LOD	<LOD	10.2337	4.01904
	Ginkgoales, Ginkgoaceae	Ginkgo biloba	<LOD	<LOD	<LOD	0.06 ± 0.03	<LOD	<LOD	0.03 ± 0.02	228.387	218.375
	Conifers
	Araucariales, Araucariaceae	Araucaria excelsa	<LOD	9.40 ± 0.87	<LOD	<LOD	0.10 ± 0.00	<LOD	<LOD	204.023	193.621
	Cupressales, Cupressaceae	Thujopsis dolabrata	<LOD	5.46 ± 0.84	<LOD	<LOD	<LOD	<LOD	<LOD	22.0262	11.1364
	Ephedrales, Ephedraceae	Ephedra americana	<LOD	<LOD	<LOD	1.08 ± 0.12	0.20 ± 0.04	<LOD	1.43 ± 0.37	33.377	6.51553
	Pinales, Pinaceae	Pinus sylvestris	<LOD	<LOD	<LOD	<LOD	0.20 ± 0.12	<LOD	0.07 ± 0.05	141.802	125.033
	Taxales, Taxaceae	Taxus baccata	11.15 ± 1.07	<LOD	<LOD	<LOD	<LOD	<LOD	<LOD	62.6805	28.9237
ANGIOSPERMS	Basal angiosperms
	Austrobaileyales, Schisandriaceae	Schisandra chinensis	<LOD	2.23	1.7 ± 0.16	<LOD	<LOD	<LOD	<LOD	30.7891	18.1131
	Nymphaeales, Nymphaeaceae	Nymphaea alba	<LOD	9.73 ± 0.01	1.28 ± 0.56	0.06 ± 0.01	<LOD	0.02 ± 0.00	<LOD	25.0623	7.12838
	Nymphaeales, Nupharaceae	Nuphar luteum	<LOD	<LOD	3.14 ± 1.92	<LOD	<LOD	<LOD	<LOD	23.6299	0.303087
	Magnoliids
	Laurales, Calycanthaceae	Calycanthus floridus	<LOD	5.71 ± 0.06	1.01 ± 0.33	<LOD	<LOD	<LOD	<LOD	85.8661	57.5414
	Laurales, Lauraceae	Persea americana	4.49 ± 0.00	<LOD	<LOD	<LOD	<LOD	<LOD	0.19 ± 0.01	44.4446	16.6388
	Magnoliales, Annonaceae	Annona cherimoya	<LOD	305.60 ± 123.66	4.45 ± 1.25	<LOD	<LOD	0.11 ± 0.00	0.10 ± 0.00	334.328	11.2377
	Magnoliales, Magnoliaceae	Magnolia x soulangeana	<LOD	<LOD	2.37 ± 0.59	<LOD	<LOD	<LOD	<LOD	10.3176	3.65764
	Piperales, Aristolochiaceae	Asarum europaeum	<LOD	119.25 ± 16.92	<LOD	<LOD	<LOD	<LOD	<LOD	153.177	13.9352
	Piperales, Piperaceae	Piper cf. umbellatum	<LOD	2.31 ± 0.00	1.93 ± 0.89	<LOD	<LOD	<LOD	0.13 ± 0.01	13.1682	4.69558
	Piperales, Saururaceae	Houttuynia cordata	13.20 ± 0.00	<LOD	2.20 ± 0.06	<LOD	<LOD	<LOD	<LOD	45.6184	21.3278
	MONOCOTS
	Alismatales, Alismataceae	Sagittaria sagittifolia	<LOD	<LOD	<LOD	93.70 ± 2.48	3.17 ± 1.36	0.48 ± 0.24	4.63 ± 0.38	114.987	4.25269
	Alismatales, Butomaceae	Butomus umbellatus	<LOD	<LOD	<LOD	26.65 ± 0.85	1.15 ± 0.18	0.11 ± 0.01	0.76 ± 0.09	44.6867	2.77007
	Arales, Araceae	Sauromatum venosum	<LOD	<LOD	<LOD	1.20 ± 0.07	<LOD	<LOD	0.04 ± 0.00	5.86726	0.298146
	Arecales, Arecaceae	Allium ursinum	<LOD	<LOD	<LOD	<LOD	<LOD	1.10 ± 0.09	0.38 ± 0.04	4.95172	1.9161
	Asparagales, Alliaceae	Polygonatum multiflorum	<LOD	<LOD	<LOD	1.81 ± 0.19	<LOD	0.40 ± 0.01	0.98 ± 0.07	58.4288	44.5521
	Asparagales, Convallariaceae	Dracaena draco	<LOD	<LOD	<LOD	<LOD	<LOD	<LOD	0.06 ± 0.02	700.543	694.85
	Asparagales, Dracaenaceae	Pollia cf. condensata	<LOD	17.85 ± 1.12	<LOD	0.08 ± 0.02	<LOD	<LOD	0.04 ± 0.02	19.6	0.0871486
	Commelinales, Commelinaceae	Eichornia crassipes	<LOD	<LOD	<LOD	0.82 ± 0.06	0.07 ± 0.01	<LOD	0.09 ± 0.01	10.7787	4.93878
	Commelinales, Pontederiaceae	Chamaerops humilis	0.96 ± N	<LOD	<LOD	19.40 ± 0.64	0.09 ± 0.02	<LOD	5.30 ± 0.11	65.8283	36.4112
	Pandanales, Pandanaceae	Pandanus utilis	<LOD	<LOD	<LOD	6.17 ± 0.65	<LOD	<LOD	1.23 ± 0.23	67.7249	42.6135
	Poales, Bromeliaceae	Tillandsia usneoides	<LOD	<LOD	<LOD	0.36 ± 0.02	0.02 ± 0.01	0.02 ± 0.00	0.14 ± 0.00	5.67286	1.83034
	Poales, Juncaceae	Juncus inflexus	<LOD	<LOD	<LOD	<LOD	<LOD	<LOD	<LOD	7.06582	4.93807
	Poales, Poaceae	Avena sativa	0.71 ± 0.10	<LOD	<LOD	19.25 ± 4.17	1.70 ± 0.45	1.81 ± 0.45	<LOD	214.29	176.73
	Poales, Poaceae	Elytrigia repens	<LOD	<LOD	<LOD	19.85 ± 2.28	4.69 ± 0.33	0.16 ± 0.01	10.18 ± 0.14	201.851	158.875
	Poales, Poaceae	Zea mays	<LOD	<LOD	<LOD	<LOD	<LOD	<LOD	<LOD	240.89	236.89
	Poales, Restionaceae	Restio	<LOD	<LOD	<LOD	1.56 ± 0.16	0.90 ± 0.22	<LOD	1.10 ± 0.08	61.481	49.3659
	Poales, Typhaceae	Typha latifolia	<LOD	3.31 ± 0.06	<LOD	<LOD	<LOD	<LOD	<LOD	36.2154	11.4243
	Potamogetonales, Potamogetonaceae	Potamogeton pectinatus	<LOD	<LOD	<LOD	9.44 ± 0.08	0.22 ± 0.08	0.06 ± 0.01	1.51 ± 0.06	30.6224	9.37721
	Zingiberales, Zingiberaceae	Elettaria cardamomum	<LOD	<LOD	<LOD	0.69 ± 0.04	106.47 ± 9.67	0.71 ± 0.05	7.62 ± 0.67	129.972	8.81449
	EUDICOTS
	Ceratophyallales, Ceratophyllaceae	Ceratophyllum demersum	<LOD	<LOD	1.20 ± 0.05	<LOD	<LOD	<LOD	<LOD	17.9765	4.47832
	Fabids
	Fabales, Fabaceaae	Vicia sepium	<LOD	<LOD	<LOD	0.18 ± 0.02	0.05 ± 0.02	0.25 ± 0.04	1.24 ± 0.03	14.0858	4.14198
	Fagales, Betulaceae	Alnus glutinosa	<LOD	<LOD	<LOD	<LOD	<LOD	<LOD	0.21 ± 0.00	89.918	78.26
	Fagales, Betulaceae	Betula pendula	<LOD	<LOD	<LOD	<LOD	<LOD	0.07 ± 0.02	13.01 ± 1.31	58.5127	29.0924
	Fagales, Casuarinaceae	Gymnostoma deplancheanum	<LOD	<LOD	<LOD	<LOD	<LOD	<LOD	0.04 ± 0.01	27.8894	18.7269
	Fagales, Fagaceae	Quercus robur	<LOD	<LOD	6.30 ± 0.21	<LOD	<LOD	<LOD	<LOD	34.1863	14.4945
	Fagales, Juglandaceae	Juglans regia	<LOD	<LOD	<LOD	<LOD	<LOD	<LOD	0.12 ± 0.06	53.8603	14.6804
	Malphigiales, Euphorbiaceae	Tithymalus helioscopius	<LOD	130.75 ± 52.09	<LOD	<LOD	<LOD	<LOD	<LOD	169.033	27.0941
	Malphigiales, Passifloraceae	Passiflora suberosa	<LOD	2.69 ± 0.24	<LOD	<LOD	<LOD	<LOD	0.06 ± 0.02	37.1934	21.7696
	Malphigiales, Salicaceae	Salix x rubens	<LOD	7.05 ± 2.00	<LOD	<LOD	<LOD	<LOD	0.18 ± 0.09	294.293	273.603
	Malphigiales, Violaceae	Viola arvensis	<LOD	<LOD	<LOD	<LOD	<LOD	<LOD	0.16 ± 0.02	68.084	9.10561
	Oxalidales, Cephalotaceae	Cephalotus follicularis	<LOD	4.88 ± 2.67	<LOD	<LOD	<LOD	<LOD	<LOD	17.8358	10.4946
	Oxalidales, Oxalidaceae	Oxalis acetosella	<LOD	<LOD	<LOD	<LOD	<LOD	<LOD	0.01 ± 0.01	4678.19	7.28013
	Ranunculales, Papaveraceae	Papaver rhoeas	5.56 ± 0.00	<LOD	1.58 ± 0.09	0.77 ± 0.08	0.13 ± 0.03	0.07 ± 0.01	31.43 ± 3.41	112.676	61.6999
	Ranunculales, Ranunculaceae	Caltha palustris subsp. laeta	6.22 ± 0.00	<LOD	<LOD	<LOD	<LOD	<LOD	<LOD	59.4338	17.3542
	Rosales, Rhamnaceae	Rhamnus cathartica	<LOD	33.19 ± 1.60	<LOD	<LOD	<LOD	<LOD	<LOD	79.9974	38.9431
	Rosales, Rosaceae	Geum urbanum	<LOD	<LOD	<LOD	<LOD	<LOD	<LOD	0.02 ± 0.00	41.1825	23.2062
	Rosales, Urticaceae	Urtica dioica	<LOD	<LOD	<LOD	<LOD	<LOD	<LOD	0.07 ± 0.02	58.6935	46.8551
	Saxifragales, Cercidiphyllaceae	Cercidiphyllum japonicum	13.14 ± 9.29	<LOD	<LOD	<LOD	<LOD	<LOD	0.04 ± 0.02	176.079	11.1379
	Malvids
	Brassicales, Caricaceae	Carica papaya	<LOD	6.32 ± 3.01	<LOD	7.72 ± 0.01	0.11 ± 0.01	<LOD	<LOD	37.6275	2.98952
	Malvales, Bombacaceae	Durio zibethinus	<LOD	<LOD	<LOD	<LOD	<LOD	<LOD	<LOD	15.2016	9.48404
	Malvales, Thymelaeaceae	Daphne mezereum	<LOD	<LOD	<LOD	<LOD	<LOD	<LOD	0.11 ± N	30.3228	29.1704
	Malvales, Tiliaceae	Tilia cordata	<LOD	<LOD	38.62 ± 10.79	<LOD	<LOD	<LOD	0.11 ± N	219.315	159.139
	Myrtales, Lythraceae	Lythrum salicaria	<LOD	<LOD	<LOD	<LOD	<LOD	<LOD	0.04 ± N	17.7102	5.94095
	Myrtales, Myrtaceae	Acca sellowiana	<LOD	14.63 ± 0.34	<LOD	<LOD	<LOD	<LOD	<LOD	198.953	175.492
	Myrtales, Onagraceae	Oenothera biennis	<LOD	<LOD	<LOD	<LOD	<LOD	<LOD	0.02 ± N	11.1008	4.64856
	Sapindales, Acaraceae	Acer campestre	4.49 ± 0.92	<LOD	<LOD	<LOD	<LOD	<LOD	0.07 ± 0.00	80.4022	61.874
	Sapindaless, Anacardiaceae	Mangifera indica	<LOD	<LOD	<LOD	6.51 ± 0.06	1.35 ± 0.20	<LOD	24.83 ± 2.02	45.0727	0
	Sapindales, Sapindaceae	Majidea zanquebarica	<LOD	<LOD	<LOD	<LOD	<LOD	<LOD	0.08 ± 0.02	25.315	4.91873
	Brassicales, Brassicaceae	Arabidopsis thaliana	28.12 ± 1.44	2.51 ± 0.06	50.21 ± 2.14	9.00 ± 0.20	0.40 ± 0.06	0.12 ± 0.01	7.23 ± 0.49	129.12	11.4
	Superasterids
	Caryophyllales, Amaranthaceae	Amaranthus retroflexus	79.31 ± 0.00	57.70 ± 1.52	15.56 ± 2.61	<LOD	<LOD	<LOD	0.54 ± 0.27	359.224	186.785
	Caryophyllales, Cactaceae	Myosoton aquaticum	44.00 ± 0.00	26.75 ± 6.42	42.62 ± 4.07	<LOD	<LOD	<LOD	0.70 ± 0.72	226.826	100.573
	Caryophyllales, Caryophyllaceae	Hylocereus cf. undatus	5.60 ± 0.00	15.34 ± 0.35	2.49 ± 0.94	<LOD	<LOD	<LOD	0.05 ± 0.02	110.617	84.0427
	Caryophyllales, Chenopodiaceae	Atriplex sagittata	26.08 ± 18.44	0	41.04 ± 29.02	<LOD	<LOD	<LOD	<LOD	82.0602	11.2937
	Caryophyllales, Nepenthaceae	Nepenthes mirabilis	<LOD	<LOD	<LOD	<LOD	<LOD	<LOD	0.06 ± 0.02	12.6987	4.38158
	Cornales, Cornaceae	Swida sanguinea subsp. sanguinea	<LOD	<LOD	2.45 ± 0.33	<LOD	<LOD	0.06 ± 0.01	0.43 ± 0.05	48.8116	3.13247
	Ericales, Balsaminaceae	Impatiens parviflora	5.19 ± 0.94	2.21 ± 0.42	0.87 ± 0.26	<LOD	<LOD	<LOD	0.09 ± 0.05	17.2814	4.3162
	Ericales, Ericaceae	Vaccinium myrtillus	27.38 ± 1.27	<LOD	1.66 ± 0.74	98.75± 2.15	98.17 ± 8.35	16.30 ± 0.20	1101.74 ± 116.25	1439.61	59.8848
	Ericales, Lecythidaceae	Couroupita guianensis	<LOD	<LOD	<LOD	18.19 ± 2.83	<LOD	0.23 ± 0.07	17.46 ± 2.43	55.2142	8.77149
	Ericales, Primulaceae	Lysimachia nummularia	<LOD	<LOD	<LOD	0.32 ± 0.03	0.45 ± 0.05	0.07 ± 0.00	3.29 ± 0.97	93.3902	85.58
	Ericales, Sapotaceae	Manilkara zapota	<LOD	<LOD	2.66 ± 1.03	10.09 ± 1.06	5.31 ± 0.02	2.62 ± 0.01	213.75 ± 27.54	293.093	53.3491
	Ericales, Sarraceniaceae	Sarracenia purpurea	<LOD	29.03 ± 19.93	<LOD	3.58 ± 0.20	0.74 ± 0.03	0.10 ± 0.03	27.92 ± 0.57	86.9771	24.1792
	Lamiids
	Boraginales, Boraginaceae	Symphytum officinale	<LOD	<LOD	<LOD	0.74 ± 0.14	1.37 ± 0.29	1.07 ± 0.01	2.97 ± 0.05	16.8314	2.48918
	Gentianales, Rubiaceae	Galium aparine	1.35 ± N	<LOD	<LOD	37.00 ± 3.90	10.87 ± 2.60	5.41 ± 0.80	12.12 ± 0.45	90.0311	9.06014
	Lamiales, Acanthaceae	Acanthus mollis	8.36 ± 0.64	<LOD	2.25 ± 0.21	0.86 ± 0.02	0.78 ± 0.08	0.32 ± 0.01	11.40 ± 0.23	34.4699	8.54754
	Lamiales, Bignoniaceae	Paulownia tomentosa	<LOD	<LOD	<LOD	0.07 ± 0.00	0.92 ± 0.06	0.53 ± 0.01	1.04 ± 0.03	47.8155	41.1847
	Lamiales, Lamiaceae	Stachys sylvatica	<LOD	<LOD	<LOD	57.47 ± 1.20	1.03 ± 0.17	1.41 ± 0.06	22.71 ± 1.43	154.421	44.1535
	Lamiales, Oleaceae	Fraxinus excelsior	4.19 ± 0.91	9.94 ± 2.62	0.88 ± 0.24	2.29 ± 0.27	37.48 ± 10.53	3.18 ± 0.30	22.61 ± 0.03	118.461	23.7495
	Lamiales, Oleaceae	Ligustrum vulgare	111.72 ± 20.13	402.32 ± 17.67	4.48 ± 0.26	1.54 ± 0.14	0.93 ± 0.08	1.58 ± 0.01	1.12 ± 0.02	734.283	184.198
	Lamiales, Plantaginaceae	Plantago major	0.57 ± N	<LOD	0.11 ± 0.01	6.95 ± 0.89	96.56 ± 6.67	1.28 ± 0.14	135.05 ± 1.01	271.436	19.9157
	Lamiales, Scrophulariaceae	Melampyrum nemorosum	5.14 ± 0.31	<LOD	0.27 ± 0.05	13.86 ± 1.44	12.76 ± 2.33	1.79 ± 0.00	103.69 ± 0.64	201.919	55.6205
	Solanales, Convulvulaceae	Convolvulus arvensis	4.63 ± 1.27	<LOD	0.31 ± 0.08	4.44 ± 0.26	74.36 ± 25.03	2.60 ± 0.29	45.58 ± 1.43	167.71	14.7194
	Solanales, Solanaceae	Solanum lycopersicum	137.11 ± 2.32	<LOD	1771.41 ± 43.43	12.69 ± 2.54	0.03 ± 0.01	1.28 ± 0.39	1.71 ± 0.17	2413.72	14.58
	Campanulids
	Apiales, Apiaceae	Aegopodium podagraria	<LOD	<LOD	<LOD	1.81 ± 0.13	<LOD	0.41 ± 0.03	0.60 ± 0.04	59.8291	31.9553
	Asterales, Asteraceae	Crepis biennis	2.24 ± 0.06	<LOD	<LOD	3.68 ± 0.08	0.15 ± 0.02	0.06 ± 0.01	1.88 ± 0.03	162.901	141.403
	Asterales, Campanulaceae	Campanula patula	<LOD	<LOD	<LOD	1.93 ± 0.20	1.46 ± 0.11	0.73 ± 0.10	1.08 ± 0.04	280.414	266.143
	Dipsacales, Dipsacaceae	Knautia arvensis	27.35 ± 5.21	<LOD	0.15 ± 0.04	115.83 ± 21.15	302.91 ± 54.68	28.07 ± 4.75	504.86 ± 111.49	1103.49	75.1891
	Dipsacales, Sambucaceae	Sambucus nigra	15.51 ± 0.52	<LOD	18.73 ± 3.75	0.84 ± 0.09	<LOD	<LOD	5.87 ± 0.21	146.559	38.14
	Dipsacales, Valerianaceae	Valeriana officinalis	46.36 ± 8.89	<LOD	0.90 ± 0.24	11.41 ± 0.71	54.72 ± 2.10	1.14 ± 0.14	736.26 ± 29.72	901.094	25.3928

## Sheet: Supplementary Table 2
Table S2: Concentrations of individual cytokinin N-glucosides (in pmol.g-1 FW) in Arabidopsis thaliana leaves and roots during ontogeny.
tZ = trans-zeatin; DHZ = dihydrozeatin; iP = N6-(Δ2-isopentenyl)adenine; cZ = cis-zeatin; -7G = N7-glucoside; -9G = N9-glucoside. Data are presented as mean ± standard error (SE) of three independent replicates.
Leaves	Total CK N-glucosides				tZ7G				tZ9G				cZ9G				DHZ7G				DHZ9G				iP7G				iP9G
3 DAS	30.68	±	5.99		8.16	±	1.35		3.61	±	0.82		0.46	±	0.11		0.61	±	0.12		0.06	±	0.02		15.35	±	3.15		2.44	±	0.44
7 DAS	86.52	±	7.66		23.48	±	2.84		7.97	±	0.85		0.55	±	0.07		2.06	±	0.19		0.10	±	0.01		44.98	±	4.50		7.39	±	0.80
14 DAS	97.6	±	2.85		28.12	±	1.44		9.00	±	0.20		0.40	±	0.06		2.51	±	0.06		0.12	±	0.01		50.21	±	2.14		7.23	±	0.49
21 DAS	134.705	±	4.14306		25.9383	±	0.81492		6.69147	±	0.405685		0.442676	±	0.0273797		7.22247	±	0.322539		0.246672	±	0.0515285		53.1187	±	1.85687		3.51868	±	0.127447
35 DAS	157.952	±	2.72989		50.5721	±	3.68523		9.83522	±	1.25294		0.421345	±	0.0589811		6.50739	±	0.644774		0.135464	±	0.0171537		46.7706	±	3.27688		2.70827	±	0.331639
49 DAS	217.361	±	15.053		56.4508	±	7.48709		3.71643	±	1.00475		0.326039	±	0.0695117		8.20233	±	0.430882		0.103813	±	0.0203892		83.3537	±	10.7197		4.94027	±	0.664459
Roots
3 DAS	9.64	±	0.94		1.39	±	0.22		0.53	±	0.1		0.52	±	0.12		0.25	±	0.07		0.09	±	0.01		5.62	±	0.56		1.23	±	0.20
7 DAS	27.87	±	5.46		8.16	±	1.41		4.23	±	0.61		1.09	±	0.29		1.59	±	0.28		0.42	±	0.13		10.49	±	2.46		1.89	±	0.41
14 DAS	56.99	±	6.06		23.56	±	2.42		14.40	±	1.68		2.20	±	0.19		3.16	±	0.30		0.77	±	0.03		11.10	±	1.36		1.79	±	0.17
21 DAS	134.915	±	12.5657		27.7585	±	2.79739		19.938	±	2.03198		2.2685	±	0.33323		10.2187	±	1.30349		2.56345	±	0.622896		19.8018	±	1.7517		1.23484	±	0.0871372
35 DAS	278.216	±	11.9902		54.5109	±	4.05212		40.8108	±	3.16506		5.17148	±	0.217355		13.5781	±	0.904972		3.29265	±	0.268315		43.2204	±	4.79297		2.61315	±	0.251378
49 DAS	366.512	±	27.7222		70.0159	±	9.15585		52.1926	±	8.0527		6.43213	±	0.666043		15.8314	±	3.34838		5.49934	±	1.58156		60.5079	±	9.83018		3.85448	±	0.704161

## Sheet: Supplementary Table 3
Table S3: Metabolic stability of trans-zeatin N7- and N9-glucosides in tested stock solutions used in the chlorophyll retention bioassay.
Contents (in pmol . µL-1) of cytokinins (CKs) were measured in 1 µL of 0.1 mM tZ7G and tZ9G fresh stocks and incubation solutions with or without oat leaf segments after four days as described in Material and Methods. tZ = trans-zeatin; cZ = cis-zeatin; DHZ = dihydrozeatin; iP = N6-(Δ2-isopentenyl)adenine; -7G = N7-glucoside; -9G = N9-glucoside. Data represent mean ± standard error (SE) of two re…
	Tested solutions	fresh solutions		after 4 d in darkness		after 4 d in darkness
				without leaf segments		with leaf segments
		tZ7G	tZ9G	tZ7G	tZ9G	tZ7G	tZ9G
CK content (pmol/ 1 µL)	tZ7G	43.22 ± 0.23	0.07 ± 0.00	49.85 ± 0.23	-	46.15 ± 3.44	0.04 ± 0.02
	tZ9G	0.01 ± 0.06	59.97 ± 0.40	0.08 ± 0.00	68.28 ± 1.70	0.14 ± 0.09	56.68 ± 2.73
	tZ	-	-	0.05 ± 0.01	-	0.04 ± 0.01	-
	cZ	-	0.01 ± 0.00	0.02 ± 0.01	0.01 ± 0.00	0.03 ± 0.02	0.02 ± 0.01
	DHZ	-	0.03 ± 0.01	-	0.02 ± 0.00	-	0.03 ± 0.00
	iP7G	0.03 ± 0.00	-	0.02 ± 0.00	-	0.03 ± 0.00	-

## Sheet: Supplementary Table 4
Table S4: Endogenous cytokinin levels (in pmol.g-1 FW) in oat leaf segments incubated for four days with 0.5 mM solutions of iP, iP7G, iP9G, tZ, tZ7G and tZ9G.
C1 – initial control (fresh leaves before incubation), C2 - water control (excised oat leaves incubated for four days in the dark with water). tZ = trans-zeatin; tZR = trans-zeatin 9-riboside; iP = N6-(Δ2-isopentenyl)adenine; iPR = N6-(Δ2- isopentenyl)adenosine; cZ = cis-zeatin; cZR = cis-zeatin 9-riboside; DHZ = dihydrozeatin; DHZR = dihydrozeatin 9-riboside; -7G = N7-glucoside; -9G = N9-glucosi…
CK treatment	tZ				tZR				tZ7G				tZ9G				tZOG				tZROG				tZRMP
iP	357.295	±	31.6655		8.01585	±	0.789314		0	±	0		8.53752	±	0.397419		88.1406	±	13.3156		0	±	0		18.723	±	3.39607
iP7G	33.2467	±	0.334497		0	±	0		218.31	±	26.6285		226.433	±	36.6094		2.1003	±	0.469454		0	±	0		2.00529	±	0.344377
iP9G	70.0593	±	4.12006		0	±	0		53.7986	±	1.37732		152.705	±	8.76968		3.88055	±	2.08641		0	±	0		2.84101	±	1.76297
tZ	22463.8	±	12019.8		62.3748	±	9.13169		39.2193	±	10.4813		10930.2	±	1232.28		14694.6	±	3010.19		357.546	±	36.6134		122.236	±	1.91108
tZ7G	118.128	±	11.6173		0	±	0		108463	±	8266.91		23.0279	±	7.76033		96.5486	±	4.22416		0	±	0		2.8642	±	0.526114
tZ9G	33474.3	±	4458.88		1.2999	±	0.435976		77.3807	±	20.6902		155536	±	39466.8		9.63358	±	1.53737		16.6165	±	3.56022		54.5899	±	72.5676
C1	3.18598	±	0.783744		0.107145	±	0.0142396		0.311573	±	0.193091		0.522692	±	0.178277		5.37883	±	0.755611		2.08153	±	0.195987		0.0408852	±	0.0427276
C2	0.223006	±	0.0504495		0.0664812	±	0.00425612		0.889929	±	0.2188		0.470334	±	0.343585		0.643178	±	0.173777		2.15589	±	0.627008		0.107336	±	0.0224478
CK treatment	iP				iPR				iP7G				iP9G				iPRMP
iP	28127.8	±	5704.53		75.3022	±	7.44649		0	±	0		11144.4	±	3120.05		1053.19	±	217.263
iP7G	901.842	±	264.194		1.14151	±	1.14151		387715	±	26926.6		68133.2	±	22210.2		2.35993	±	1.19982
iP9G	231.162	±	54.1075		0	±	0		311.756	±	7.2343		103005	±	1419.75		2.24866	±	0.31091
tZ	37.1934	±	6.597		0.465715	±	0.143494		8.24138	±	0.881257		3.48277	±	0.247988		0.813363	±	0.215215
tZ7G	39.0484	±	23.7302		0	±	0		16.5449	±	5.9326		0.372995	±	0.035688		1.4767	±	0.115664
tZ9G	0.825005	±	0.304828		0	±	0		0.457336	±	0.325253		0.260262	±	0.211252		0.157107	±	0.222183
C1	12.095	±	1.41885		0	±	0		2.54187	±	0.649856		9.7865	±	0.623307		0.241114	±	0.162685
C2	8.38995	±	7.76885		0.3132	±	0.0701978		2.62428	±	1.26642		0.390759	±	0.322262		0.44905	±	0.0547995
CK treatment	cZ				cZR				cZ7G				cZOG				cZ9G				cZROG				cZRMP
iP	279.419	±	22.5537		5.93486	±	1.9717		0.979098	±	0.772176		201.76	±	35.3995		112.381	±	43.5816		333.813	±	42.1273		15.8598	±	2.65514
iP7G	16.421	±	4.15323		33.935	±	6.73968		73.1065	±	4.47846		109.247	±	8.00311		592.698	±	212.542		143.052	±	32.0779		2.00529	±	0.344377
iP9G	4.18877	±	1.5325		21.3714	±	4.28498		0.49941	±	0.217419		119.703	±	12.5465		794.412	±	35.0248		147.456	±	30.1423		2.84101	±	1.76297
tZ	8.07426	±	2.65011		0.616962	±	0.360318		3.82866	±	1.69201		237.104	±	26.6238		37.2881	±	24.6451		198.169	±	25.4419		0	±	0
tZ7G	4.74497	±	1.713		3.56425	±	0.884149		978.689	±	268.85		64.0011	±	8.24334		2.67807	±	1.32667		108.62	±	19.6138		2.23689	±	0.0329082
tZ9G	123.98	±	10.899		0.54412	±	0.284648		103.927	±	19.0077		232.459	±	5.64795		0	±	0		460.771	±	78.7721		0.910712	±	0.13822
C1	0.389501	±	0.163855		0.909815	±	0.325911		0	±	0		48.7838	±	2.00201		0	±	0		114.533	±	26.0339		0.106838	±	0.00697709
C2	2.63404	±	0.433931		0.932092	±	0.253618		0	±	0		51.0685	±	5.20052		0	±	0		115.185	±	2.62675		0.656826	±	0.0222765
CK treatment	DHZ				DHZR				DHZ7G				DHZ9G				DHZROG				DHZRMP
iP	23.7886	±	3.61976		1.24681	±	0.459484		0.235553	±	0.0346753		76.6709	±	9.35064		0	±	0		4.45212	±	0.0987791
iP7G	1.59101	±	0.17339		0	±	0		1.47831	±	0.375725		50.4107	±	21.9565		9.33997	±	3.8272		0	±	0
iP9G	0.682368	±	0.24845		0	±	0		0.627648	±	0.186536		74.9559	±	15.5353		9.26325	±	2.35895		0	±	0
tZ	137.473	±	68.846		9.25962	±	0.697007		0.28709	±	0.0461146		6096.96	±	868.299		53.0499	±	39.0367		0	±	0
tZ7G	2.82029	±	0.507799		0	±	0		114.024	±	39.5809		8.50665	±	2.21183		5.14182	±	1.96749		1.33231	±	0.0634735
tZ9G	158.537	±	47.041		3.05927	±	0.573046		3.37093	±	0.386127		2193.23	±	516.9		930.013	±	231.494		0.642077	±	0.0841971
C1	0.14668	±	0.0502859		0	±	0		0	±	0		1.17138	±	0.955471		1.69883	±	0.14377		0.0189708	±	0.0268287
C2	0.303233	±	0.101554		0	±	0		0	±	0		0.715013	±	0.0745475		7.79841	±	0.417073		0.0948686	±	0.00724757
CK treatment	Total CK N-glucosides
iP	41937.9	±	9261.49
iP7G	458268	±	49762.4
iP9G	105009	±	1603.36
tZ	55502.3	±	5278.6
tZ7G	110058	±	8627.4
tZ9G	193383	±	40418.4
C1	196.111	±	31.9705
C2	204.052	±	11.3775
